# Supplementary material for: Changes in bone density and bone quality caused by single fasting for 96 hours in rats
Source: PeerJ. 2019 Jan 9;6:e6161. doi: 10.7717/peerj.6161 (PMC6330036; doi:10.7717/peerj.6161)
Supplement: Supplemental Information 1 [file peerj-07-6161-s001.xlsx]

## Sheet: Fig. ３
	The original data used to create the figure in this paper: The original data in Fig. 3
	The №.(1-11) in the table indicates the individual rats number. The experimental period was 14 days and measurements wes made every other day. The average values are used in the figure.
	Original data of food intake															(A) Change in average food consumption in rats
	Group		Control group						Fasting group							Control group			Fasting group
	Individual number		No.1	No.2	No.3	No.4	No.5		No.6	No.7	No.8	No.9	No.10	No.11		mean	S.D.		mean	S.D.
	Experimental period	Day 1	17	18.8	13.5	17.4	14.2		0	0	0	0	0	0		16.18	2.24321		0	0
		Day 2	18.3	18.4	17.5	20.2	15.3		0	0	0	0	0	0		17.94	1.77567		0	0
		Day 3	17.2	18.3	17	17.5	16.5		0	0	0	0	0	0		17.3	0.667083		0	0
		Day 4	18.2	20.5	20.8	22.1	17		0	0	0	0	0	0		19.72	2.07051		0	0
		Day 5	18.1	19.5	17.4	20.7	17.9		9.7	9.4	13.2	12.2	13.5	13.4		18.72	1.35351		11.9	1.88043
		Day 6	18.9	21.9	19.2	22.3	19		15.8	17	15.5	15.2	12.4	16		20.26	1.68908		15.3167	1.55488
		Day 7	17	19.6	18.5	19.6	17.1		15.5	17.7	20.5	17.4	15.2	18.3		18.36	1.27789		17.4333	1.94696
		Day 8	17.5	20.6	19.9	22.7	17.9		17.2	18.1	18.3	19.9	19.8	16.6		19.72	2.11707		18.3167	1.33778
		Day 9	19.1	20.6	19.1	21.4	16.9		18.9	17.5	20.1	19.7	20.5	16.6		19.42	1.7225		18.8833	1.54197
		Day 10	15.6	20.6	20.5	19.7	18.6		18.2	23.3	21.2	23.3	23.1	19.7		19	2.06277		21.4667	2.15654
		Day 11	17.4	19.2	19.2	20.1	17.6		21.5	22.2	22.5	26.7	19.7	20.2		18.7	1.15758		22.1333	2.49212
		Day 12	20.9	22.5	21.7	21.7	21.5		18.6	22.9	21	21.7	24.7	19.2		21.66	0.572713		21.35	2.28276
		Day 13	18.1	20.8	17.6	22.7	16.7		21.9	21.8	21.3	25.4	21	18.6		19.18	2.49139		21.6667	2.19059
		Day 14	19.6	22.3	21.8	20.9	19.1		21.2	25.8	22.3	21.2	25.8	18.5		20.74	1.37586		22.4667	2.87031
																(B) Total food intake for 14days
																Control group			Fasting group
																mean	S.D.		mean	S.D.
																266.9	18.9743		190.933	10.5

## Sheet: Fig. 4
	The original data used to create the figure in this paper: The original data in Fig. 4
	The №.(1-11) in the table indicates the individual rats number. The experimental period was 14 days and measurements wes made every other day. The average values are used in the figure.
	Original data of body weight
	Group		Control group						Fasting group							Control group			Fasting group
	Individual number		No.1	No.2	No.3	No.4	No.5		No.6	No.7	No.8	No.9	No.10	No.11		mean	S.D.		mean	S.D.
	Experimental period	Day 0	132.6	137.1	126.9	137.6	128.1		137.3	131.6	134.4	128.4	124.4	132		132.46	4.94702		131.35	4.52095
		Day 1	140.3	144.6	135.2	144.7	133.9		120	117.2	122.2	116.7	116.9	119.6		139.74	5.08065		118.767	2.20061
		Day 2	147.9	154.2	145.2	159.2	142.2		107.6	107.1	112.4	107.2	107	111.8		149.74	6.89623		108.85	2.53279
		Day 3	134.2	162.1	152.6	166.9	148.8		96.5	96.5	103.7	98.6	98.7	101.6		152.92	12.7203		99.2667	2.86961
		Day 4	160.1	172.2	166	177.6	158.7		85.8	87.4	95.7	90.2	91.5	92.8		166.92	8.01355		90.5667	3.60814
		Day 5	166.3	179.9	172.1	187.7	165.3		101.7	97.2	111.6	104.5	106.8	109		174.26	9.49674		105.133	5.18986
		Day 6	176.2	191.6	182.4	198.6	175.9		113.9	111	125.8	120	115.6	123.1		184.94	9.94374		118.233	5.69374
		Day 7	182	199.7	191	207	186.3		129.6	126.1	139.9	130.9	135.3	125.8		193.2	10.1314		131.267	5.48258
		Day 8	190.4	214.1	198.9	217.4	195.1		135.4	149.7	136.4	141.7	144.6	132.8		203.18	11.9204		140.1	6.38811
		Day 9	197.1	214.6	204.8	226.5	196.5		145.8	157.1	148.3	150.1	155.3	141.1		207.9	12.7187		149.617	5.95598
		Day 10	203.4	224.9	216.6	233.6	206.4		159.7	169.4	161.1	166.4	162.6	151.7		216.98	12.604		161.817	6.10685
		Day 11	208.4	230.6	222.9	239	215.3		168.4	180.1	171	175.9	172.6	158.5		223.24	12.103		171.083	7.38036
		Day 12	218.9	241.9	235.1	252	226.1		177.7	190.8	183.2	186.1	184.2	167.3		234.8	12.9888		181.55	8.17184
		Day 13	225.4	247.6	238.2	259.9	228.1		185.6	200.2	190.9	199.7	193	174.5		239.84	14.2448		190.65	9.64381
		Day 14	232.8	258.7	247.2	269.8	236.3		197.3	215	202.8	207.2	205.1	181.7		248.96	15.441		201.517	11.3055

## Sheet: Fig. 5
	The original data used to create the figure in this paper: The original data in Fig. 5
	The №.(1-11) in the table indicates the individual rats number. The experimental period was 14 days and measurements wes made every other day. The average values are used in the figure.
	Since one image data (control No.1 , day 12th) is missing, it is described as N / A (not applicable).
	Original data of vertebral body height
	Group		Control group						Fasting group							Control group			Fasting group
	Individual number		No.1	No.2	No.3	No.4	No.5		No.6	No.7	No.8	No.9	No.10	No.11		mean	S.D.		mean	S.D.
	Experimental period	Day 0	4.66328	4.51725	4.18624	4.47831	4.67302		4.38095	4.38095	4.52698	4.67302	4.96508	4.72169		4.50362	0.19732		4.60811	0.225532
		Day 1
		Day 2	5.20847	4.96508	4.62434	5.01376	5.15979		5.40317	5.25714	5.11111	5.11111	5.40317	5.01376		4.99	0.23		5.22	0.16
		Day 3
		Day 4	5.52974	4.81905	5.25714	5.54921	5.54921		5.47619	5.62222	5.06243	5.45185	5.47619	5.15979		5.34	0.32		5.37	0.22
		Day 5
		Day 6	5.64656	5.69524	5.59788	5.40317	5.93862		5.50053	5.11111	5.3545	5.69524	5.47619	5.30582		5.66	0.19		5.41	0.2
		Day 7
		Day 8	5.74392	6.03598	5.79259	5.54921	5.69524		5.54921	5.54921	5.59788	5.64656	5.74392	5.54921		5.76	0.18		5.61	0.08
		Day 9
		Day 10	5.84127	6.13333	5.84127	5.76825	5.9873		5.69524	5.59788	5.88995	5.64656	5.79259	5.50053		5.91	0.15		5.69	0.14
		Day 11
		Day 12	n/a	6.18201	5.93862	6.13333	6.13333		5.64656	5.79259	5.79259	5.59788	5.9873	5.64656		6.09683	0.107935		5.74	0.14
		Day 13
		Day 14	6.08466	6.23069	5.69524	6.13333	6.18201		5.74392	5.93862	5.93862	5.93862	6.27937	5.6563		6.07	0.21		5.92	0.21
	Original data of vertebral body width
	Group		Control group						Fasting group							Control group			Fasting group
	Individual number		No.1	No.2	No.3	No.4	No.5		No.6	No.7	No.8	No.9	No.10	No.11		mean	S.D.		mean	S.D.
	Experimental period	Day 0	3.94286	4.08889	4.25439	4.08889	3.99153		4.08889	3.86984	4.08889	3.8455	4.08889	3.79683		4.07331	0.119354		3.96314	0.139744
		Day 1
		Day 2	4.01587	4.08889	4.38095	4.23492	4.04021		4.38095	3.86984	3.87471	3.89418	4.04021	3.86		4.15	0.15		3.98665	0.204504
		Day 3
		Day 4	4.23492	4.30794	4.45397	4.38095	4.23492		4.3128	4.04021	3.74815	4.04021	3.99153	3.92339		4.32	0.1		4.00938	0.184349
		Day 5
		Day 6	3.94286	4.3128	4.30794	4.1619	4.38095		3.94286	4.08889	3.79683	3.94286	3.94286	3.89418		4.22	0.17		3.93474	0.0944723
		Day 7
		Day 8	4.13757	4.30794	4.38095	4.26413	4.38095		3.91365	3.94286	4.30794	3.92339	4.08889	4.08889		4.29	0.1		4.04427	0.151961
		Day 9
		Day 10	4.23492	4.36148	4.45397	4.33228	4.42963		4.03048	3.94286	4.38095	4.04021	3.96233	4.08889		4.36	0.09		4.07429	0.159465
		Day 11
		Day 12	n/a	4.38095	4.42963	4.33228	4.38095		4.01101	4.13757	4.36	4.23492	4.08889	4.10836		4.38095	0.0397448		4.16	0.12327
		Day 13
		Day 14	4.23492	4.40042	4.42963	4.40042	4.38095		3.94286	4.19111	4.34201	4.2836	4.21545	4.24466		4.37	0.08		4.20328	0.138221

## Sheet: Fig. 6
	The original data used to create the figure in this paper: The original data in Fig. 6
	The №.(1-11) in the table indicates the individual rats number. The experimental period was 14 days and measurements wes made every other day. The average values are used in the figure.
	Since one image data (control No.1 , day 12th) is missing, it is described as N / A (not applicable).
	Original data of cortical bone thickness
	Group		Control group						Fasting group							Control group			Fasting group
	Individual number		No.1	No.2	No.3	No.4	No.5		No.6	No.7	No.8	No.9	No.10	No.11		mean	S.D.		mean	S.D.
	Experimental period	Day 0	0.1419	0.1395	0.1667	0.1371	0.1345		0.1596	0.1385	0.1491	0.1379	0.1367	0.1496		0.14394	0.0130172		0.145233	0.00908134
		Day 1
		Day 2	0.1518	0.14085	0.1343	0.121	0.155		0.1313	0.1338	0.1454	0.1286	0.1264	0.1476		0.14059	0.0137542		0.135517	0.00889234
		Day 3
		Day 4	0.1319	0.1422	0.1283	0.1412	0.1184		0.1252	0.133	0.1278	0.1175	0.1345	0.1407		0.1324	0.00983031		0.129783	0.0080943
		Day 5
		Day 6	0.138	0.1329	0.1342	0.138	0.134		0.1366	0.1162	0.1323	0.1287	0.138	0.1334		0.13542	0.00240666		0.130867	0.00789979
		Day 7
		Day 8	0.1373	0.1297	0.1307	0.129	0.1283		0.139	0.1278	0.132	0.1419	0.1282	0.13		0.131	0.0036318		0.13315	0.0059187
		Day 9
		Day 10	0.1377	0.1304	0.1375	0.1358	0.1235		0.1418	0.1221	0.1228	0.1257	0.1343	0.1242		0.13298	0.00606605		0.128483	0.00787792
		Day 11
		Day 12	n/a	0.1333	0.1347	0.1258	0.1295		0.1319	0.1273	0.1146	0.1201	0.1261	0.1321		0.130825	0.00400614		0.12535	0.00686957
		Day 13
		Day 14	0.1343	0.1361	0.1263	0.1335	0.1328		0.1468	0.1297	0.1331	0.1288	0.1303	0.1262		0.1326	0.00373095		0.132483	0.00736082

## Sheet: Fig. 7
	The original data used to create the figure in this paper: The original data in Fig. 7
	The №.(1-11) in the table indicates the individual rats number. The experimental period was 14 days and measurements wes made every other day. The average values are used in the figure.
	Since one image data (control No.1 , day 12th) is missing, it is described as N / A (not applicable).
	Original data of lumbar vertebral bone density
	Group		Control group						Fasting group							Control group			Fasting group
	Individual number		No.1	No.2	No.3	No.4	No.5		No.6	No.7	No.8	No.9	No.10	No.11		mean	S.D.		mean	S.D.
	Experimental period	Day 0	294.9	285.2	279.3	264.3	274.4		292.5	287.1	297.1	289.9	262.5	276.5		279.62	11.4746		284.267	12.6992
		Day 1
		Day 2	314.9	293.9	296.5	291.6	290.8		276.5	263.2	271.5	281.9	252.7	263.4		297.54	9.95505		268.2	10.5429
		Day 3
		Day 4	334	302.6	302.2	295	282.7		279.3	279	280.1	283	262.5	268.9		303.3	18.9568		275.467	7.95806
		Day 5
		Day 6	324.4	299.5	301.4	292.5	285		274.3	272.3	287.5	288.7	270.4	276.8		300.56	14.8092		278.333	7.86706
		Day 7
		Day 8	338.3	308.5	311.8	300.4	290.6		293.8	316.8	294.7	313	292.3	289.8		309.92	17.8526		300.067	11.6711
		Day 9
		Day 10	349.8	323.1	331.6	314.3	302.4		307.2	330.4	302.8	296.9	303.8	287		324.24	17.9205		304.683	14.4588
		Day 11
		Day 12	n/a	335	334.8	320.6	306.5		315.9	325.7	313.8	301.4	325.4	303.8		324.225	13.6045		314.333	10.3212
		Day 13
		Day 14	351.9	335.3	326.1	330.5	315		323.4	334.6	320.9	309.5	336.5	298.7		331.76	13.534		320.6	14.5572

## Sheet: Fig. 8
	The original data used to create the figure in this paper: The original data in Fig. 8
	The №.(1-11) in the table indicates the individual rats number. The experimental period was 14 days and measurements wes made every other day. The average values are used in the figure.
	Since one image data (control No.1 , day 12th) is missing, it is described as N / A (not applicable).
	Original data of minimum cross-sectional moment
	Group		Control group						Fasting group							Control group			Fasting group
	Individual number		No.1	No.2	No.3	No.4	No.5		No.6	No.7	No.8	No.9	No.10	No.11		mean	S.D.		mean	S.D.
	Experimental period	Day 0	0.59206	0.53373	0.51437	0.4907	0.43338		0.58274	0.54507	0.47982	0.6331	0.51332	0.54369		0.512848	0.0581348		0.549623	0.0535004
		Day 1
		Day 2	0.71497	0.681015	0.62478	0.602478	0.54002		0.62176	0.62238	0.64383	0.65229	0.66926	0.66604		0.632653	0.0683161		0.645927	0.0206512
		Day 3
		Day 4	0.73257	0.8283	0.7456	0.72955	0.73917		0.65867	0.59738	0.61158	0.60186	0.6159	0.63947		0.755038	0.0414205		0.62081	0.0236599
		Day 5
		Day 6	0.87645	0.9404	0.90394	0.89885	0.82058		0.62961	0.67923	0.67265	0.59391	0.5899	0.62486		0.888044	0.0441487		0.631693	0.0378483
		Day 7
		Day 8	0.92831	1.01603	0.98938	1.05733	0.95125		0.69752	0.73856	0.7304	0.71651	0.71531	0.70368		0.98846	0.0512509		0.716997	0.0155202
		Day 9
		Day 10	1.05188	1.12813	1.14702	1.18486	1.06282		0.71414	0.79899	0.84047	0.80081	0.77371	0.77282		1.11494	0.0565353		0.78349	0.0419663
		Day 11
		Day 12	n/a	1.35198	1.40849	1.39196	1.27008		0.88415	1.0001	1.0097	0.93666	0.94418	0.87333		1.35563	0.0617689		0.941353	0.0566601
		Day 13
		Day 14	1.51019	1.56239	1.52451	1.48238	1.40082		1.08489	1.20326	1.17871	1.00861	1.08146	1.00254		1.49606	0.0605527		1.09324	0.0836741
	Original data of polar moment
	Group		Control group						Fasting group							Control group			Fasting group
	Individual number		No.1	No.2	No.3	No.4	No.5		No.6	No.7	No.8	No.9	No.10	No.11		mean	S.D.		mean	S.D.
	Experimental period	Day 0	1.53162	1.44083	1.38519	1.35703	1.16642		1.6537	1.54568	1.30046	1.74785	1.37863	1.50086		1.37622	0.134897		1.5212	0.166728
		Day 1
		Day 2	1.92924	1.8213	1.67904	1.63816	1.46189		1.63567	1.6574	1.61665	1.74117	1.60657	1.67233		1.70593	0.17892		1.65497	0.0488287
		Day 3
		Day 4	1.91669	2.20177	1.94153	1.90503	1.85433		1.80124	1.66105	1.5251	1.62274	1.51978	1.60889		1.96387	0.136732		1.62313	0.103591
		Day 5
		Day 6	2.20648	2.31407	2.29425	2.21597	2.02768		1.61168	1.74764	1.63169	1.59122	1.52474	1.57676		2.21169	0.11314		1.61396	0.0749013
		Day 7
		Day 8	2.36759	2.52865	2.51901	2.5995	2.35863		1.90999	1.92054	1.95727	1.89979	1.83912	1.74441		2.47468	0.106529		1.87852	0.0760892
		Day 9
		Day 10	2.58963	2.8106	2.9164	2.92764	2.6174		1.99935	2.06209	2.25063	2.07966	2.01643	1.91124		2.77233	0.161031		2.05323	0.113281
		Day 11
		Day 12	n/a	3.3518	3.45313	3.40952	3.06223		2.26034	2.4758	2.55902	2.31942	2.42772	2.21585		3.31917	0.176249		2.37636	0.132934
		Day 13
		Day 14	3.75391	3.90478	3.78435	3.75328	3.55177		2.81146	3.0402	3.08127	2.62712	2.82152	2.46419		3.74962	0.126942		2.80763	0.236521
